# Supplementary material for: G-Quadruplexes Involving Both Strands of Genomic DNA Are Highly Abundant and Colocalize with Functional Sites in the Human Genome
Source: PLoS One. 2016 Jan 4;11(1):e0146174. doi: 10.1371/journal.pone.0146174 (PMC4699641; doi:10.1371/journal.pone.0146174)
Supplement: S1 File — (TAR) [file pone.0146174.s001.tar]

Archive with 1 entries (1 files):
- AllQuads_zeros_between_gc.pl
