# Supplementary material for: G-Quadruplexes Involving Both Strands of Genomic DNA Are Highly Abundant and Colocalize with Functional Sites in the Human Genome
Source: PLoS One. 2016 Jan 4;11(1):e0146174. doi: 10.1371/journal.pone.0146174 (PMC4699641; doi:10.1371/journal.pone.0146174)
Supplement: S1 File — (TAR) [file pone.0146174.s001.tar › AllQuads_zeros_between_gc.pl]

#!/usr/bin/perl 
#
# AllQuads.pl
# (C) Andrzej Kudlicki, University of Texas Medical Branch, 2015
# http://moment.utmb.edu/AllQuads
#
use Bio::SeqIO;
$infile = $ARGV[0];
my $seqio = Bio::SeqIO->new(-file => $infile, '-format' => 'Fasta');
while (my $seql = $seqio->next_seq)
{
my $seq = uc $seql->seq; my $id = $seql->id();
while ($seq =~ m/(G{3,}).{1,7}\1.{1,7}\1.{1,7}\1|(C{3,}).{1,7}\2.{1,7}\2.{1,7}\2/g)               # GGGG | CCCC
{ $p = pos $seq; $l = length $& ; print "$id\tAAAA\t", $p - $l , "-", $p -1 , "\t", $&, "\n"; }
while ($seq =~ m/(G{3,}).{1,7}\1.{0,7}(C{3,}).{1,7}\2/g)                                          # GGCC
{ $p = pos $seq; $l = length $& ; print "$id\tAABB\t" ,$p - $l , "-", $p -1 , "\t", $&, "\n"; }
while ($seq =~ m/(C{3,}).{1,7}\1.{0,7}(G{3,}).{1,7}\2/g)                                          # CCGG
{ $p = pos $seq; $l = length $& ; print "$id\tBBAA\t" ,$p - $l , "-", $p -1 , "\t", $&, "\n"; }
while ($seq =~ m/(G{3,}).{0,7}(C{3,}).{1,7}\2.{0,7}\1|(C{3,}).{0,7}(G{3,}).{1,7}\4.{0,7}\3/g)     # GCCG | CGGC
{ $p = pos $seq; $l = length $& ; print "$id\tABBA\t" ,$p - $l , "-", $p -1 , "\t", $&, "\n"; }
while ($seq =~ m/(G{3,}).{0,7}(C{3,}).{0,7}\1.{0,7}\2/g)                                          # GCGC
{ $p = pos $seq; $l = length $& ; print "$id\tABAB\t" ,$p - $l , "-", $p -1 , "\t", $&, "\n"; }
while ($seq =~ m/(C{3,}).{0,7}(G{3,}).{0,7}\1.{0,7}\2/g)                                          # CGCG
{ $p = pos $seq; $l = length $& ; print "$id\tBABA\t" ,$p - $l , "-", $p -1 , "\t", $&, "\n"; }
while ($seq =~ m/(G{3,}).{0,7}(C{3,}).{1,7}\2.{1,7}\2|(G{3,}).{1,7}\3.{1,7}\3.{0,7}(C{3,})/g)     # GCCC | GGGC
{ $p = pos $seq; $l = length $& ; print "$id\tABBB\t" ,$p - $l , "-", $p -1 , "\t", $&, "\n"; }
while ($seq =~ m/(C{3,}).{0,7}(G{3,}).{1,7}\2.{1,7}\2|(C{3,}).{1,7}\3.{1,7}\3.{0,7}(G{3,})/g)     # CGGG | CCCG
{ $p = pos $seq; $l = length $& ; print "$id\tBAAA\t" ,$p - $l , "-", $p -1 , "\t", $&, "\n"; }
while ($seq =~ m/(G{3,}).{0,7}(C{3,}).{0,7}\1.{1,7}\1|(C{3,}).{1,7}\3.{0,7}(G{3,}).{0,7}\3/g)     # GCGG | CCGC 
{ $p = pos $seq; $l = length $& ; print "$id\tABAA\t" ,$p - $l , "-", $p -1 , "\t", $&, "\n"; }
while ($seq =~ m/(C{3,}).{0,7}(G{3,}).{0,7}\1.{1,7}\1|(G{3,}).{1,7}\3.{0,7}(C{3,}).{0,7}\3/g)     # CGCC | GGCG 
{ $p = pos $seq; $l = length $& ; print "$id\tBABB\t" ,$p - $l , "-", $p -1 , "\t", $&, "\n"; }
};
