# Supplementary material for: G-Quadruplexes Involving Both Strands of Genomic DNA Are Highly Abundant and Colocalize with Functional Sites in the Human Genome
Source: PLoS One. 2016 Jan 4;11(1):e0146174. doi: 10.1371/journal.pone.0146174 (PMC4699641; doi:10.1371/journal.pone.0146174)
Supplement: S2 File — (TAR) [file pone.0146174.s002.tar]

Archive with 25 entries (25 files):
- chr10.fa.zbgc_q4.gz
- chr11.fa.zbgc_q4.gz
- chr12.fa.zbgc_q4.gz
- chr13.fa.zbgc_q4.gz
- chr14.fa.zbgc_q4.gz
- chr15.fa.zbgc_q4.gz
- chr16.fa.zbgc_q4.gz
- chr17.fa.zbgc_q4.gz
- chr18.fa.zbgc_q4.gz
- chr19.fa.zbgc_q4.gz
- chr1.fa.zbgc_q4.gz
- chr20.fa.zbgc_q4.gz
- chr21.fa.zbgc_q4.gz
- chr22.fa.zbgc_q4.gz
- chr2.fa.zbgc_q4.gz
- chr3.fa.zbgc_q4.gz
- chr4.fa.zbgc_q4.gz
- chr5.fa.zbgc_q4.gz
- chr6.fa.zbgc_q4.gz
- chr7.fa.zbgc_q4.gz
- chr8.fa.zbgc_q4.gz
- chr9.fa.zbgc_q4.gz
- chrM.fa.zbgc_q4.gz
- chrX.fa.zbgc_q4.gz
- chrY.fa.zbgc_q4.gz
